# Supplementary material for: A comprehensive phenotypic characterization of a whole-body Wdr45 knock-out mouse
Source: Mamm Genome. 2021 May 27;32(5):332–49. doi: 10.1007/s00335-021-09875-3 (PMC8458197; doi:10.1007/s00335-021-09875-3)
Supplement: Supplementary file 7 — Table S1 Ophthalmic biometric parameters from the F4 generation. P-values according to Wilcoxon rank-sum test. The number of mice used for the tests was as follow: Wdr45+/+ n=12, Wdr45-/- n=13, Wdr45-/Y n=13, Wdr45+/Y n=15 (XLSX 12 kb) [file 335_2021_9875_MOESM7_ESM.xlsx]

## Sheet: Sheet1
Table S1. Ophtalmic analysis (F4 generation)
	female		male		female	male	overall
	Wdr45+/+	Wdr45-/-	Wdr45 +/Y	Wdr45 -/Y
	n=12	n=13	n=13	n=15
	median	median	median	median	p-value	p-value	p-value
	[25%, 75%]	[25%, 75%]	[25%, 75%]	[25%, 75%]
Axial length left eye	3855	3861	3873	3914	0.229	0.004	0.004
	[3.8295 , 3.8705]	[3.8385 , 3.905]	[3.832 , 3.8805]	[3.884 , 3.94]
Axial length right eye	3.849a	3.8705a	3841	3895	0.215	0.066	0.033
	[3.837 , 3.859]	[3.8418 , 3.9048]	[3.8215 , 3.878]	[3.849 , 3.947]
Corneal thickness left	114	101	112	107	0.008	0.054	0.001
	[109.5 , 118.5]	[98 , 105]	[104.5 , 120.5]	[100.5 , 108.5]
Corneal thickness right	114a	103a	115.5a	107.5a	0.032	0.015	0.001
	[111 , 120]	[100.25 , 110.75]	[109.25 , 123.5]	[103 , 110]
Anterior chamber depth left	0.56	0.58	0.55	0.59	0.226	0.002	0.003
	[0.54 , 0.58]	[0.565 , 0.595]	[0.525 , 0.565]	[0.565 , 0.59]
Anterior chamber depth right	0.55a	0.595a	0.55	0.58	0.003	0.001	< 0.001
	[0.54 , 0.57]	[0.58 , 0.6075]	[0.535 , 0.56]	[0.56 , 0.6]
Lens thickness left	1942-02-01	1945-02-01	1944-02-01	1946-02-01	0.162	0.204	0.059
	[2.385 , 2.46]	[2.43 , 2.465]	[2.41 , 2.48]	[2.44 , 2.485]
Lens thickness right	2.45a	2.455a	2.435a	2.46a	0.829	0.286	0.56
	[2.4225 , 2.4725]	[2.4175 , 2.4675]	[2.4125 , 2.49]	[2.4525 , 2.4975]
Mean axial length	3854	3858	3857	3901	0.34	0.038	0.022
	[3.8265 , 3.8625]	[3.8375 , 3.895]	[3.8285 , 3.886]	[3.8615 , 3.942]
Left retinal thickness	235	236	238	235	0.125	0.17	0.042
	[232 , 242]	[223 , 237]	[236 , 242]	[226 , 238]
Right retinal thickness	246	234	244	235	0.031	0.033	0.002
	[237 , 250]	[224 , 238]	[237 , 252]	[228 , 239]
Axial length / body length	0.0378	0.0381	0.0363	0.0372	0.351	0.002	0.008
	[0.0369 , 0.0387]	[0.0376 , 0.0387]	[0.0357 , 0.0368]	[0.0369 , 0.0388]
Medians, first and third quartile and p-values calculated by a Wilcoxon rank-sum test
	Wdr45+/+	Wdr45-/-	Wdr45+/Y	Wdrt45-/Y
	n=8	n=7	n=8	n=7
	mean ± sd	mean ± sd	mean ± sd	mean ± sd	p-value	p-value	p-value
Spatial frequency threshold [cyc/deg	0.097 ± 0.136	0.019 ± 0.038a	0.096 ± 0.123	0.035 ± 0.085	0.329	0.217	0.07
Means, Standard deviations and p-values of a Wilcoxon test.
