# Supplementary material for: A comprehensive phenotypic characterization of a whole-body Wdr45 knock-out mouse
Source: Mamm Genome. 2021 May 27;32(5):332–49. doi: 10.1007/s00335-021-09875-3 (PMC8458197; doi:10.1007/s00335-021-09875-3)
Supplement: Supplementary file 8 — Table S2 Clinical chemistry and haematology data. P-values according to Wilcoxon rank-sum test comparing Wdr45-/- female or Wdr45-/Y male mice to respective wild-type controls. The number of mice used for the tests was as follows: Wdr45-/+ n=15, Wdr45-/- n=14, Wdr45+/+ n=15, Wdr45-/Y n=14, Wdr45+/Y n=15 (XLSX 51 kb) [file 335_2021_9875_MOESM8_ESM.xlsx]

## Sheet: Clinical Chemistry
number	mouse id	ear	sex	strain	line	genotype	birth	age	Na	K	Cl	TP	Albumin	Ekrea	Urea	Ca	Phos	ALP	Chol	Trig	Gluc	Lactate	ALAT	ASAT	alpha_Amylase	CK	LDH	Fe	UIBC	TIBC	Transf. Sat.	bw_CliChe	LIH	Plasma_dilution	HaemoRateUpld
								days	mmol/l	mmol/l	mmol/l	g/l	g/l	Âµmol/l	mmol/l	mmol/l	mmol/l	U/l	mmol/l	mmol/l	mmol/l	mmol/l	U/l	U/l	U/l	U/l	U/l	µmol/l	µmol/l	µmol/l	%	g		-	-
7	30357325	47	f	Bl6N/FVB	Wdr45	het	25.12.2014	484	154	4	115.8	54.3	24.8	4.6	11.26	2.3	1.23	224	3.47	3.544	16.05	7.64	57	118	752	39	289.1	38.82	29.2	68.02	57.0714	35.2	0 0 0	1:2	N
10	30357333	63	f	Bl6N/FVB	Wdr45	het	25.12.2014	491	153	4.2	114.5	54.7	25.3	6.1	8.97	2.34	1.8	95	1.828	0.731	17.71	8.74	42	72	576.31	123	223	26.81	37.5	64.31	41.6887	27.6	0 0 0	1:2	N
11	30357318	36	f	Bl6N/FVB	Wdr45	het	24.12.2014	484	155	3.6	114.8	53.7	26.2	8.04	10.07	2.3	1.59	110	2.04	0.911	14.65	10.92	24	53	590.86	80	168.6	37.08	28.5	65.58	56.5416	28.4	0 0 0	1:2	N
16	30357371	17	f	Bl6N/FVB	Wdr45	het	31.12.2014	485	154	4.3	116.8	50.5	24.3	3.89	13.9	2.29	1.68	111	1.016	2.289	17.4	8.57	36	83	674.6	63	329	46.27	19.3	65.57	70.5658	28.4	0 0 0	1:2	N
20	30357320	39	f	Bl6N/FVB	Wdr45	het	24.12.2014	484	155	4.1	116.5	52	25.4	9.46	9.66	2.32	1.73	116	2.783	1.207	17.28	10.59	142	87	630.76	151	385.6	32.2	32.1	64.3	50.0778	27.9	0 0 0	1:2	N
29	30357319	37	f	Bl6N/FVB	Wdr45	het	24.12.2014	485	154	4.6	114	51.6	26	8.75	11.82	2.32	1.59	207	1.983	1.506	15.11	10.69	52	96	885.57	35	229.8	36.69	29	65.69	55.8533	30	0 0 0	1:2	N
33	30357329	56	f	Bl6N/FVB	Wdr45	het	25.12.2014	491	155	4.2	117	53	24.3	4.42	11.9	2.25	1.22	108	1.828	1.959	16.75	8.18	63	76	644.46	61	303	27.31	38	65.31	41.816	36.3	0 0 0	1:2	N
40	30357327	49	f	Bl6N/FVB	Wdr45	het	25.12.2014	484	154	3.8	115.1	51.4	23.3	5.75	11.09	2.27	1.43	153	2.395	3.447	16.88	9.96	88	92	715.19	59	321.8	29.28	34.3	63.58	46.0522	33.3	0 0 0	1:2	N
41	30357287	98	f	Bl6N/FVB	Wdr45	het	22.12.2014	486	153	4.6	115.2	56.6	26.7	6.9	10.29	2.27	1.46	134	1.927	1.078	10.98	9.18	63	68	715.87	46	288	39.84	28.3	68.14	58.4679	26.8	0 0 0	1:2	N
44	30357286	97	f	Bl6N/FVB	Wdr45	het	22.12.2014	486	153	5.1	115.8	57	30.2	5.39	12.57	2.29	1.33	78	2.128	1.502	11.93	9.1	39	52	897.56	37	216.7	31.94	41	72.94	43.7894	35.8	0 0 0	1:2	N
54	30357328	55	f	Bl6N/FVB	Wdr45	het	25.12.2014	491	158	3.8	118.1	50.2	24.5	7.96	9.76	2.29	1.59	92	2.097	2.291	17.38	9.3	47	89	599.94	48	257.6	26.55	37.9	64.45	41.1947	37	0 0 0	1:2	N
56	30357326	48	f	Bl6N/FVB	Wdr45	het	25.12.2014	484	153	3.9	116.6	55.9	26	7.43	9.31	2.39	1.34	128	2.591	1.267	17.41	6.75	52	92	646.52	97	215.9	26.11	41.2	67.31	38.7907	26	0 0 0	1:2	N
59	30357359	92	f	Bl6N/FVB	Wdr45	het	29.12.2014	479	158	3.7	117.1	48.1	23.6	5.57	10.06	2.25	1.71	200	2.889	1.651	14.99	10.66	123	80	622.37	103	355.5	25.19	34.4	59.59	42.2722	36.3	0 0 0	1:2	N
64	30357331	58	f	Bl6N/FVB	Wdr45	het	25.12.2014	491	155	3.9	117.5	48.4	23	6.54	8.99	2.23	1.62	78	1.642	1.738	19	9.32	33	89	517.23	237	256.6	28.74	39.1	67.84	42.3644	33.6	0 0 0	1:2	N
65	30357332	59	f	Bl6N/FVB	Wdr45	het	25.12.2014	491	155	4.7	117.1	49.5	23	6.45	8.19	2.3	1.69	143	1.102	0.513	11.89	8.96	47	131	485.38	206	286	40.06	7.2	47.26	84.7651	29.1	0 0 0	1:2	N
4	30357366	6	f	Bl6N/FVB	Wdr45	hom	31.12.2014	485	156	4	116	50.6	26.1	4.69	10.82	2.24	1.16	134	1.596	1.241	16.05	8.63	36	93	573.06	106	310.1	35.45	40.2	75.65	46.8605	30.5	0 0 0	1:2	N
12	30357301	16	f	Bl6N/FVB	Wdr45	hom	24.12.2014	484	156	4.2	116.2	53.6	27.1	6.98	12.32	2.4	1.57	184	2.94	1.914	15.41	7.68	59	148	785.91	81	350.6	26.11	50.9	77.01	33.9047	56.7	0 0 0	1:2	N
14	30357312	27	f	Bl6N/FVB	Wdr45	hom	24.12.2014	485	158	4.1	117.9	50.7	23.8	6.01	10.87	2.33	2.19	88	1.715	2.174	18.05	9.01	64	139	745.32	125	418.3	43.12	26.6	69.72	61.8474	41.5	0 0 0	1:2	N
28	30357354	85	f	Bl6N/FVB	Wdr45	hom	23.12.2014	493	158	4.3	119.5	55.6	26.2	6.9	10.04	2.31	1.32	147	1.983	1.001	13.56	9.42	44	94	786.08	60	312.2	41.33	26.3	67.63	61.1119	34.2	0 0 0	1:2	N
31	30357302	17	f	Bl6N/FVB	Wdr45	hom	24.12.2014	484	159	4.5	121.1	47.8	22	6.28	11.64	2.37	1.65	154	1.352	0.969	14.06	8.35	32	103	640.87	87	262.2	38.91	14.4	53.31	72.9882	35.2	0 0 0	1:2	N
35	30357355	86	f	Bl6N/FVB	Wdr45	hom	23.12.2014	493	156	4.2	118.6	53.9	25	9.11	12.02	2.34	1.24	142	2.379	0.945	14.1	7.93	179	148	686.93	110	636	29.19	35.3	64.49	45.2628	38.9	0 0 0	1:2	N
36	30357314	29	f	Bl6N/FVB	Wdr45	hom	24.12.2014	492	156	3.9	116.6	56.4	28.1	5.22	9.89	2.43	1.6	258	2.183	0.847	15.2	8.37	67	76	561.24	45	304.1	33.77	39.8	73.57	45.9019	29	0 0 0	1:2	N
38	30357308	23	f	Bl6N/FVB	Wdr45	hom	24.12.2014	485	152	4.2	113.9	50.6	23.6	9.37	11.62	2.29	1.13	115	1.702	1.555	16.47	9.22	34	78	655.08	84	301.1	38.16	31.2	69.36	55.0173	35.5	0 0 0	1:2	N
47	30357305	20	f	Bl6N/FVB	Wdr45	hom	24.12.2014	484	154	3.8	117.2	51.5	24.1	7.07	12.89	2.33	1.33	191	1.852	2.483	16.56	8.06	40	85	823.92	65	308.6	29.26	35.3	64.56	45.3222	37	0 0 0	1:2	N
50	30357306	21	f	Bl6N/FVB	Wdr45	hom	24.12.2014	484				52	24.6	7.78	11.97	2.29	1.47	141	1.676	2.067	14.68	9.42	57	145	735.22	95	459.2	52.8	9.4	62.2	84.8875	33.3	0 0 1	1:2	+
55	30357309	24	f	Bl6N/FVB	Wdr45	hom	24.12.2014	485	152	3.6	113.2	52	25.5	7.87	11.44	2.39	1.53	269	2.141	1.133	17.03	8.32	51	95	630.94	70	298.7	31.03	39.1	70.13	44.2464	32.5	0 0 0	1:2	N
60	30357356	80	f	Bl6N/FVB	Wdr45	hom	23.12.2014	493	154	3.9	115.5	53.3	25.9	9.11	10.92	2.27	1.51	158	1.896	0.874	17.45	9.22	64	151	661.93	65	345.9	45.59	24.2	69.79	65.3245	36.4	0 0 0	1:2	N
62	30357307	22	f	Bl6N/FVB	Wdr45	hom	24.12.2014	484	154	4	115.2	56.3	24.3	9.19	13.92	2.4	1.47	331	2.035	1.079	15.86	9.71	37	89	746.86	45	240.5	29.01	36.2	65.21	44.487	35.5	0 0 0	1:2	N
66	30357313	28	f	Bl6N/FVB	Wdr45	hom	24.12.2014	485	154	4	116.2	51.1	23.9		9.76	2.25	1.37	91	1.629	1.328	15.44	7.53	35	148	628.37	268	335.1	34.81	33.2	68.01	51.1836	37	0 0 0	1:2	N
3	30357368	14	f	Bl6N/FVB	Wdr45	wt	31.12.2014	485	154	4.2	117.3	53.9	27.3	7.69	9.36	2.4	1.59	85	1.709	1.064	16.94	7.36	23	55	648.23	38	234.7	30.6	33.1	63.7	48.0377	28	0 0 0	1:2	N
5	30357369	15	f	Bl6N/FVB	Wdr45	wt	31.12.2014	485	154	3.9	116.2	52.7	25.2	5.39	10.16	2.31	1.16	68	2.333	2.071	14.24	9.62	49	47	709.19	40	225.6	44.68	24.9	69.58	64.2139	27.5	0 0 0	1:2	N
6	30357290	3	f	Bl6N/FVB	Wdr45	wt	22.12.2014	486	158	3.7	117.5	56.4	27.9	4.15	8.71	2.36	1.24	132	2.121	1.577	14.69	12.01	62	57	700.29	24	246.4	35.06	31.9	66.96	52.3596	36.9	0 0 0	1:2	N
8	30357357	88	f	Bl6N/FVB	Wdr45	wt	29.12.2014	487	157	3.9	118.4	52.8	25.4	5.83	9.11	2.36	1.5	110	1.735	1.394	14.63	9.36	67	63	556.45	96	267.5	22.99	38.3	61.29	37.5102	36	0 0 0	1:2	N
13	30357367	13	f	Bl6N/FVB	Wdr45	wt	31.12.2014	485	156	4.2	118.6	50.6	25.7	6.19	11.64	2.23	0.99	85	1.634	2.157	14.73	8.57	56	54	769.98	44	283.5	38.93	29.7	68.63	56.7245	27.4	0 0 0	1:2	N
19	30357289	2	f	Bl6N/FVB	Wdr45	wt	22.12.2014	486	155	4.1	114	60.2	31	4.07	10.81	2.27	1.26	79	2.395	1.693	13.94	10.09	36	68	725.63	47	219.2	32.03	41	73.03	43.8587	43.1	0 0 0	1:2	N
21	30357330	57	f	Bl6N/FVB	Wdr45	wt	25.12.2014	484	150	4.1	112.9	53.8	26.3	8.66	8.56	2.25	1.63	100	2.046	0.839	16.25	7.85	82	80	531.27	202	341.7	25.8	33.7	59.5	43.3613	27.3	0 0 0	1:2	N
24	30357358	91	f	Bl6N/FVB	Wdr45	wt	29.12.2014	479	158	3.5	115.5	52.6	25.9	7.6	8.13	2.38	1.58	107	2.633	2.263	15.15	13.72	71	81	634.7	158	332.4	24.64	42.3	66.94	36.8091	43.3	0 0 0	1:2	N
26	30357298	13	f	Bl6N/FVB	Wdr45	wt	23.12.2014	486				48.2	24.1	6.28	5.66	2.31	2.16	76	1.133	0.565	12.43	10.31	33	76	533.5	49	251.9	24.35	21.5	45.85	53.108	30.7	0 0 0	1:2	N
27	30357297	12	f	Bl6N/FVB	Wdr45	wt	23.12.2014	486	155	3.9	115.6	48.6	24.7	7.69	9.04	2.25	1.5	94	1.109	1.422	14.04	11.28	19	38	722.72	31	184.6	26.97	28.9	55.87	48.2728	31.5	0 0 0	1:2	N
30	30357341	72	f	Bl6N/FVB	Wdr45	wt	26.12.2014	490	158	4.1	117.5	53.5	27.8	5.13	11.67	2.33	1.97	74	1.265	2.061	14.08	10.53	46	76	754.57	70	251.2	28.76	36.7	65.46	43.9352	39	0 0 0	1:2	N
43	30357334	65	f	Bl6N/FVB	Wdr45	wt	25.12.2014	484	154	4	115.6	56.3	25	4.6	8.54	2.33	1.66	99	1.883	0.897	17.72	8.8	42	65	804.74	114	210.9	29.74	36.5	66.24	44.8973	32.4	0 0 0	1:2	N
45	30357342	73	f	Bl6N/FVB	Wdr45	wt	26.12.2014	490	153	3.8	115.6	58.7	26.6	3.54	11.21	2.36	1.18	71	1.479	1.734	15.24	9.31	23	54	851.66	39	250.8	31.98	40.1	72.08	44.3674	34	0 0 0	1:2	N
67	30357288	99	f	Bl6N/FVB	Wdr45	wt	22.12.2014	486	152	4.5	115.2	55.8	25.9	5.92	11.49	2.24	1.58	59	1.546	1.645	13.74	8.34	24	37	744.64	21	185.7	44.93	13.4	58.33	77.0273	31.7	0 0 0	1:2	N
68	30357291	5	f	Bl6N/FVB	Wdr45	wt	22.12.2014	486	157	3.6	118.5	52.4	27.6	6.1	9.02	2.28	1.49	167	2.177	1.281	14.07	11.63	41	51	525.28	49	210.9	34.68	24.2	58.88	58.8995	28.8	0 0 0	1:2	N
2	30357304	19	m	Bl6N/FVB	Wdr45	hemi	24.12.2014	482	153	4.1	111.9	52	27.2	9.19	10.19	2.31	1.75	80	2.852	1.457	15.72	10.11	41	93	726.66	88	260.1	31.37	32.5	63.87	49.1154	41.6	0 0 0	1:2	N
15	30357303	18	m	Bl6N/FVB	Wdr45	hemi	24.12.2014	485	152	4.6	113.7	49.7	25.8	7.87	10.57	2.2	1.62	94	1.859	0.976	14.37	9.26	43	87	627	124	212	26.82	27.3	54.12	49.5565	31.5	0 0 0	1:2	N
17	30357352	80	m	Bl6N/FVB	Wdr45	hemi	23.12.2014	437	154	5.5	113.2	48.8	24.6	11.58	7.93	2.45	2.02	168	1.446	0.501	15.08	7.69	156	554	513.98	941	643.9	36.21	20.1	56.31	64.3047	40	0 0 0	1:2	N
23	30357310	25	m	Bl6N/FVB	Wdr45	hemi	24.12.2014	482	152	3.9	113	54.9	29.4	7.51	9.82	2.46	1.79	109	4.965	2.213	16.65	9.67	85	73	610.39	99	307	29.06	35.9	64.96	44.7352	53.2	0 0 0	1:2	N
25	30357285	96	m	Bl6N/FVB	Wdr45	hemi	22.12.2014	487	150	4.1	111.7	52.3	29	9.19	9.09	2.37	1.75	91	2.878	1.382	16.75	8.39	47	67	595.66	66	232.2	24.39	36.8	61.19	39.8595	53.1	0 0 0	1:2	N
39	30357300	15	m	Bl6N/FVB	Wdr45	hemi	24.12.2014	485	151	4.1	110.1	52.5	28.6	10.7	9.97	2.37	1.73	83	3.708	1.823	12.49	8.03	34	61	752.17	97	196.3	30.49	29.6	60.09	50.7406	55.3	0 0 0	1:2	N
42	30357350	81	m	Bl6N/FVB	Wdr45	hemi	23.12.2014	493	153	4.8	112.9	48.1	25.3	8.31	10.96	2.38	1.79	73	2.679	0.954	19.32	11.33	36	98	656.11	436	233.9	24.73	33.5	58.23	42.4695	35.2	0 0 0	1:2	N
46	30357351	82	m	Bl6N/FVB	Wdr45	hemi	23.12.2014	493	155	4.1	115.3	51.3	27.9	11.23	11.36	2.32	1.59	68	2.764	1.847	19.26	11.02	28	89	716.38	293	191.1	26.02	36.1	62.12	41.8867	37.6	0 0 0	1:2	N
53	30357348	79	m	Bl6N/FVB	Wdr45	hemi	23.12.2014	493	151	4.9	113	47.3	25.2	10.7	12.27	2.3	1.7	63	2.42	0.767	18.07	8.73	27	90	575.8	577	257	20.57	38	58.57	35.1204	37.3	0 0 0	1:2	N
63	30357299	14	m	Bl6N/FVB	Wdr45	hemi	24.12.2014	485	157	4	114.7	54.5	27.8	7.43	11.41	2.5	1.9	81	3.527	1.867	19.42	13.2	45	67	716.21	56	243.6	29.89	38.9	68.79	43.4511	43.7	0 0 0	1:2	N
69	30357353	78	m	Bl6N/FVB	Wdr45	hemi	23.12.2014	493	154	4.5	114	47.5	25.2	11.23	12.57	2.32	2.3	72	2.11	2.154	20.15	10.41	74	192	600.11	336	531.5	19.25	40.9	60.15	32.0033	37.1	0 0 0	1:2	N
70	30357343	74	m	Bl6N/FVB	Wdr45	hemi	27.12.2014	479	153	4.8	115	49.9	25	9.9	10.37	2.43	1.96	78	2.772	2.061	16.58	8.7	48	127	535.9	976	297.5	29.44	34.2	63.64	46.2602	41.5	0 0 0	1:2	N
71	30357311	26	m	Bl6N/FVB	Wdr45	hemi	24.12.2014	482	154	4.2	113.8	54	29	8.93	11.04	2.38	1.41	50	3.204	2.387	12.46	7.64	27	53	728.37	47	209.1	25.82	37.1	62.92	41.0362	49.2	0 0 0	1:2	N
73	30357344	75	m	Bl6N/FVB	Wdr45	hemi	27.12.2014	479	149	4.2	111.9	45.5	24.3	9.28	9.76	2.3	2.08	84	2.208	1.594	19.75	9.78	45	80	516.72	154	209.6	15.18	42	57.18	26.5477	35.7	0 0 0	1:2	N
1	30357294	8	m	Bl6N/FVB	Wdr45	wt	23.12.2014	486	152	4.3	112.8	56.4	30.4	6.98	9.26	2.38	1.7	67	3.064	2.114	11.22	7.85	81	75	869.64	147	235.2	23.4	48	71.4	32.7731	50.2	0 0 0	1:2	N
9	30357317	32	m	Bl6N/FVB	Wdr45	wt	24.12.2014	482	155	5.1	112.9	52.4	27.9	9.64	11.41	2.52	2.5	77	2.989	2.533	10.76	10.99	70	91	845.16	355	319.2	25.41	42	67.41	37.6947	36.1	0 0 0	1:2	N
18	30357338	69	m	Bl6N/FVB	Wdr45	wt	26.12.2014	490	155	4.6	114.4	53.3	29.1	10.7	12.49	2.36	1.95	65	2.095	2.274	15.79	11.58	24	60	983.18	352	194.6	26.09	49.5	75.59	34.5151	42.3	0 0 0	1:2	N
22	30357336	67	m	Bl6N/FVB	Wdr45	wt	26.12.2014	490	153	4.5	113.1	53.3	28.4	7.6	12.97	2.33	1.78	65	1.815	2.222	14.91	11.22	53	64	738.3	378	245.1	30.48	41.4	71.88	42.404	36.1	0 0 0	1:2	N
32	30357316	31	m	Bl6N/FVB	Wdr45	wt	24.12.2014	482	151	4.3	111.5	52.7	27.1	7.96	10.07	2.29	1.54	57	1.958	1.505	14.36	10.19	20	43	770.67	120	170.2	28.51	31.5	60.01	47.5087	38.5	0 0 0	1:2	N
34	30357339	70	m	Bl6N/FVB	Wdr45	wt	26.12.2014	490	152	4.5	112.7	53.8	28.1	9.19	10.41	2.4	1.69	55	2.304	1.941	14.69	11.34	20	96	743.95	858	219.4	28.95	38.1	67.05	43.1767	37.8	0 0 0	1:2	N
37	30357296	10	m	Bl6N/FVB	Wdr45	wt	23.12.2014	483	150	3.3	112.8	53.2	29.4	8.4	8.72	2.4	1.68	68	2.302	2.081	14.63	9.5	27	45	716.73	67	237.3	23.58	40.7	64.28	36.6833	47.3	0 0 0	1:2	N
48	30357293	7	m	Bl6N/FVB	Wdr45	wt	23.12.2014	486	150	4	110.3	54.2	30.9	7.34	9.32	2.47	1.87	83	2.601	2.29	13.63	11.16	30	44	763.99	28	158.1	22.65	47.7	70.35	32.1962	49.6	0 0 0	1:2	N
49	30357295	9	m	Bl6N/FVB	Wdr45	wt	23.12.2014	483	150	3.5	111.9	54.1	30.8	9.99	11.07	2.37	1.44	77	3.098	2.448	15.84	9.57	32	41	707.99	28	158.9	19.23	46.2	65.43	29.3902	47.9	0 0 0	1:2	N
51	30357284	95	m	Bl6N/FVB	Wdr45	wt	22.12.2014	487	156	4.6	116.5	57.9	32.3	9.81	12.6	2.39	1.64	90	2.795	1.893	15.03	9.81	39	39	738.65	61	172.2	25.5	43.6	69.1	36.903	50.1	0 0 0	1:2	N
52	30357315	30	m	Bl6N/FVB	Wdr45	wt	24.12.2014	482	150	4.6	110.7	53.9	28.5	8.75	10.66	2.33	1.23	69	2.87	2.208	11.74	9.91	22	37	718.1	54	116.8	33.13	32.8	65.93	50.2503	40.1	0 0 0	1:2	N
57	30357292	6	m	Bl6N/FVB	Wdr45	wt	23.12.2014	486	150	3.6	110.5	52	29.3	7.87	11.32	2.39	1.6	65	2.633	2.846	16.97	10.06	31	39	764.67	51	175.4	20.09	41.1	61.19	32.8322	43.2	0 0 0	1:2	N
58	30357335	66	m	Bl6N/FVB	Wdr45	wt	26.12.2014	490	154	4.3	115.2	54.9	29.1	8.75	12.67	2.39	1.67	73	2.177	3.034	13.77	8.47	43	87	842.76	778	223.5	26.21	50.2	76.41	34.3018	43.1	0 0 0	1:2	N
61	30357340	71	m	Bl6N/FVB	Wdr45	wt	26.12.2014	490	152	4.5	112	55.1	28.7	10.61	10.97	2.46	2.44	76	2.302	1.699	17.17	12.02	29	54	1112.29	213	160.5	27.75	48.7	76.45	36.2982	46.4	0 0 0	1:2	N
72	30357361	94	m	Bl6N/FVB	Wdr45	wt	29.12.2014	487	152	4.5	111.9	48.9	26	9.28	10.44	2.45	2.04	63	2.723	3.239	16.17	13.33	47	62	944.13	174	160.9	27.7	47.8	75.5	36.6887	50.6	0 0 0	1:2	N
								age	Na	K	Cl	TP	Albumin	Ekrea	Urea	Ca	Phos	ALP	Chol	Trig	Gluc	Lactate	ALAT	ASAT	alpha_Amylase_CNPG3	CK	LDH	Fe	UIBC	TIBC	Transf. Sat.	bw_CliChe	LIH	Plasma_dilution	HaemoRateUpld
							Means	days	mmol/l	mmol/l	mmol/l	g/l	g/l	Âµmol/l	mmol/l	mmol/l	mmol/l	U/l	mmol/l	mmol/l	mmol/l	mmol/l	U/l	U/l	U/l	U/l	U/l	µmol/l	µmol/l	µmol/l	%	g		-	-
							Wdr45 +/+	485.667	155.071	3.96429	116.314	53.7667	26.4267	5.92267	9.54067	2.31067	1.49933	93.7333	1.8132	1.51087	14.7927	9.91867	44.9333	60.1333	680.857	68.1333	246.467	31.7427	31.7467	63.4893	50.2255	33.1733
							Wdr45 +/-	486.4	154.6	4.16667	116.127	52.46	25.1067	6.48333	10.5227	2.294	1.534	131.8	2.1146	1.70893	15.694	9.23733	60.5333	85.2	663.641	92.3333	275.08	32.8593	31.8	64.6593	51.4207	31.4467
							Wdr45 -/-	486.857	155.308	4.05385	116.7	52.5286	25.0143	7.35231	11.4371	2.33143	1.46714	171.643	1.93421	1.40071	15.7086	8.63357	57.0714	113.714	690.124	93.2857	348.757	36.3243	31.5786	67.9029	54.1676	36.6571
							Wdr45 +/Y	486.267	152.133	4.28	112.613	53.74	29.0667	8.858	10.9587	2.39533	1.78467	70	2.51507	2.28847	14.4453	10.4667	37.8667	58.4667	817.347	244.267	196.487	25.912	43.2867	69.1987	37.5744	43.9533
							Wdr45 -/Y	482.5	152.714	4.41429	113.157	50.5929	26.7357	9.50357	10.5221	2.36357	1.81357	85.2857	2.81371	1.57021	16.8621	9.56857	52.5714	123.643	633.676	306.429	287.486	26.3743	34.4929	60.8671	43.3634	42.2857
								age	Na	K	Cl	TP	Albumin	Ekrea	Urea	Ca	Phos	AP	Chol	Trig	Gluc	Lactate	GPT	GOT	alpha_Amylase_CNPG3	CK	LDH	Fe	UIBC	TIBC	Transf. Sat.	bw_CliChe
							Standard deviation	days	mmol/l	mmol/l	mmol/l	g/l	g/l	µmol/l	mmol/l	mmol/l	mmol/l	U/l	mmol/l	mmol/l	mmol/l	mmol/l	U/l	U/l	U/l	U/l	U/l	Âµmol/l	µmol/l	µmol/l	%	g
							Female Wdr45 +/+	2.46757	2.34412	0.255251	1.6604	3.22814	1.6579	1.45387	1.59091	0.0530995	0.297018	26.8315	0.451529	0.496783	1.2908	1.65977	18.7811	13.7107	101.282	50.8185	44.5016	6.66696	7.83257	6.83915	10.278	5.26111
							Female Wdr45 +/-	3.59258	1.54056	0.410961	1.1636	2.77003	1.78081	1.56887	1.49475	0.0382623	0.180584	44.6112	0.62544	0.859573	2.33298	1.15402	31.9705	20.2326	112.819	60.4303	56.9752	6.27733	8.7433	5.42942	12.4136	3.86314
							Female Wdr45 -/-	3.75798	2.1262	0.224003	2.09908	2.3765	1.53057	1.49582	1.13015	0.0577998	0.253474	67.5623	0.382662	0.524018	1.28466	0.677417	35.9155	29.217	78.6827	53.5623	96.4242	7.24491	10.412	5.76105	13.1508	6.36079
							Male Wdr45 +/y	3.12979	1.99555	0.467903	1.66328	1.96564	1.53261	1.12485	1.27518	0.057835	0.328894	9.10677	0.396747	0.460321	1.89048	1.35378	17.6177	19.6193	113.22	253.8	48.5577	3.62396	5.65	5.1896	5.65255	5.13457
							Male Wdr45 -/y	13.5633	2.01525	0.437292	1.3767	2.82222	1.7867	1.36893	1.1797	0.0764953	0.216881	26.7086	0.8416	0.564458	2.51091	1.5121	32.8758	123.913	80.1263	307.176	128.758	5.24159	5.56577	3.73548	8.76324	7.29568
							T-Test Mut vs WT	age	Na	K	Cl	TP	Albumin	Ekrea	Urea	Ca	Phos	ALP	Chol	Trig	Gluc	Lactate	ALAT	ASAT	alpha_Amylase_CNPG3	CK	LDH	Fe	UIBC	TIBC	Transf. Sat.	bw_CliChe
							Female Wdr45 +/-	0.534737	0.546363	0.134716	0.738686	0.260347	0.0520124	0.33515	0.103502	0.349644	0.712435	0.011786	0.155985	0.463142	0.21925	0.218934	0.129315	0.000766768	0.674223	0.261456	0.15045	0.651724	0.986559	0.620259	0.783507	0.331496
							Female Wdr45 -/-	0.344845	0.793755	0.359222	0.617158	0.264665	0.0292983	0.0210525	0.00138857	0.341	0.763791	0.00122354	0.458011	0.580461	0.0758185	0.0152957	0.289923	1.0328e-05	0.791924	0.22234	0.00258648	0.0997704	0.962799	0.0802909	0.396292	0.134947
							Male Wdr45 -/y	0.344623	0.458611	0.447492	0.361736	0.00285149	0.00124756	0.194439	0.363685	0.237992	0.788383	0.0678401	0.259105	0.00134042	0.0097032	0.116934	0.167665	0.0824547	4.79901e-05	0.573165	0.0288842	0.793653	0.000367356	5.80181e-05	0.0554372	0.501952
							Wilcoxon Rank Sum Test vs WT		Na	K	Cl	TP	Albumin	Ekrea	Urea	Ca	Phos	ALP	Chol	Trig	Gluc	Lactate	ALAT	ASAT	alpha_Amylase_CNPG3	CK	LDH	Fe	UIBC	TIBC	Transf. Sat.
							Female Wdr45 -/-		0.893	0.35	0.729	0.256	0.036	0.018	0.002	0.346	0.613	<0,001	0.591	0.505	0.07	0.028	0.444	<0,001	0.813	0.047	<0,001	0.102	0.991	0.077	0.326
							Male Wdr45 -/y		0.425	0.871	0.204	0.004	0.002	0.229	0.337	0.181	0.406	0.028	0.348	0.001	0.014	0.085	0.109	0.002	<0,001	0.525	0.008	0.591	<0,001	<0,001	0.055

## Sheet: Hematology
number	mouse id	ear	sex	strain	line	genotype	birth	age	WBC	RBC	PLT	HGB	HCT	MCV	MCH	MCHC	RDW	MPV	PDW	PLCR	PCT	datetime_proc_start
								days	10³/mm³	Mio/mm³	10³/mm³	g/dl	percent	fl	pg	g/dl	percent	fl	fL	%	%
2	30357328	55	f	Bl6N/FVB	Wdr45	het	25.12.2014	491	9.4	11.06	925	16.8	49.8	45	15.2	33.7	13.6	6.3	5.5	2.7	0.58	2016-03-08 07:22:20
11	30357287	98	f	Bl6N/FVB	Wdr45	het	22.12.2014	486	2.6	9.42	678	16.2	45.5	48	17.2	35.6	13.7	6.7	6	4.3	0.45	2016-03-08 06:56:20
18	30357332	59	f	Bl6N/FVB	Wdr45	het	25.12.2014	491	9.7	10.77	522	18.2	53.2	49	16.9	34.2	12.6	6.3	5.6	2.3	0.33	2016-03-08 07:27:25
21	30357318	36	f	Bl6N/FVB	Wdr45	het	24.12.2014	484	3.7	9.41	971	15	45	48	15.9	33.3	13.1	6.6	6.1	2.9	0.64	2016-03-08 07:18:02
22	30357371	17	f	Bl6N/FVB	Wdr45	het	31.12.2014	485	8.1	9.75	500	14.1	44.5	46	14.5	31.7	16.1	7.9	7.7	11.3	0.4	2016-03-08 07:45:27
24	30357329	56	f	Bl6N/FVB	Wdr45	het	25.12.2014	491	9.5	11.29	859	17.9	52.2	46	15.9	34.3	12.8	6.4	5.8	2.6	0.55	2016-03-08 07:26:38
27	30357327	49	f	Bl6N/FVB	Wdr45	het	25.12.2014	484	6.2	10.13	956	15.5	45.7	45	15.3	33.9	13.5	6.3	5.5	2.4	0.6	2016-03-08 07:22:07
32	30357359	92	f	Bl6N/FVB	Wdr45	het	29.12.2014	479	4.5	10.34	694	15.5	47.2	46	15	32.8	14.3	6.4	5.7	2.6	0.44	2016-03-08 06:59:51
34	30357319	37	f	Bl6N/FVB	Wdr45	het	24.12.2014	485	6.2	9.1	841	13.7	41.8	46	15.1	32.8	14.4	6.8	6.5	4.1	0.57	2016-03-08 07:18:13
37	30357320	39	f	Bl6N/FVB	Wdr45	het	24.12.2014	484	14.3	10.49	1011	16.2	48.4	46	15.4	33.5	13	6.4	5.8	2.4	0.64	2016-03-08 07:02:41
38	30357326	48	f	Bl6N/FVB	Wdr45	het	25.12.2014	484	9.7	10.77	1052	16.7	49.6	46	15.5	33.7	13.1	6.2	5.5	2.7	0.66	2016-03-08 07:21:58
47	30357325	47	f	Bl6N/FVB	Wdr45	het	25.12.2014	484	6.8	10.13	1098	15.5	46.5	46	15.3	33.3	13.6	6.5	5.8	3.8	0.71	2016-03-08 07:21:47
57	30357331	58	f	Bl6N/FVB	Wdr45	het	25.12.2014	491	6	10.6	835	15.8	47.8	45	14.9	33.1	13.4	6.6	5.9	3.5	0.55	2016-03-08 07:27:08
62	30357286	97	f	Bl6N/FVB	Wdr45	het	22.12.2014	486	3.5	9.2	723	14.7	44.1	48	16	33.3	14.2	6.2	5.6	2.2	0.45	2016-03-08 06:56:01
66	30357333	63	f	Bl6N/FVB	Wdr45	het	25.12.2014	491	5.2	10.22	963	15.6	46.9	46	15.3	33.3	13.7	6.4	5.7	2.7	0.61	2016-03-08 07:30:48
1	30357313	28	f	Bl6N/FVB	Wdr45	hom	24.12.2014	485	5.2	10.7	812	17.2	51.1	48	16.1	33.7	13.5	6.4	5.5	3.5	0.52	2016-03-08 07:17:40
9	30357302	17	f	Bl6N/FVB	Wdr45	hom	24.12.2014	484	10.6	8.84	890	14.9	43.8	50	16.9	34	13.4	6.6	6	3.5	0.59	2016-03-08 07:07:13
16	30357307	22	f	Bl6N/FVB	Wdr45	hom	24.12.2014	484	2.8	9.97	961	14.9	46.7	47	14.9	31.9	13.7	6.6	5.8	4	0.64	2016-03-08 07:12:26
25	30357305	20	f	Bl6N/FVB	Wdr45	hom	24.12.2014	484	5.8	8.81	553	14.5	43.6	50	16.5	33.3	15.2	8.1	8	12.4	0.45	2016-03-08 07:07:26
33	30357308	23	f	Bl6N/FVB	Wdr45	hom	24.12.2014	485	7	10.11	1100	15.6	46.5	46	15.4	33.5	13.8	6.6	6.2	3.4	0.72	2016-03-08 07:12:47
39	30357354	85	f	Bl6N/FVB	Wdr45	hom	23.12.2014	493	5.1	10.87	1142	16	51	47	14.7	31.4	13.1	6.2	5.5	2	0.71	2016-03-08 07:38:21
46	30357366	6	f	Bl6N/FVB	Wdr45	hom	31.12.2014	485	6.7	10.57	774	16.2	49.4	47	15.3	32.8	13.8	6.1	5.5	1.8	0.47	2016-03-08 07:41:36
48	30357356	80	f	Bl6N/FVB	Wdr45	hom	23.12.2014	493	5.1	11.03	965	17	50.8	46	15.4	33.5	13.7	6.2	5.5	1.9	0.6	2016-03-08 07:38:49
53	30357306	21	f	Bl6N/FVB	Wdr45	hom	24.12.2014	484	6	10.34	905	16.5	49.4	48	16	33.4	13.8	6.6	5.9	3.6	0.59	2016-03-08 07:07:39
56	30357309	24	f	Bl6N/FVB	Wdr45	hom	24.12.2014	485	5.5	10.08	983	15.5	48.3	48	15.4	32.1	13.3	6.3	5.7	2.4	0.62	2016-03-08 07:13:03
58	30357312	27	f	Bl6N/FVB	Wdr45	hom	24.12.2014	485	5.1	10.1	723	16	50.4	50	15.8	31.7	14	6.6	6.1	3.1	0.48	2016-03-08 07:13:16
63	30357301	16	f	Bl6N/FVB	Wdr45	hom	24.12.2014	484	7.5	10.17	1078	15	46	45	14.7	32.6	14.3	6.4	5.5	3.1	0.69	2016-03-08 07:06:56
65	30357314	29	f	Bl6N/FVB	Wdr45	hom	24.12.2014	492	4.3	9.51	685	15.7	45.6	48	16.5	34.4	14.4	6.6	6.2	3.9	0.45	2016-03-08 07:17:53
72	30357355	86	f	Bl6N/FVB	Wdr45	hom	23.12.2014	493	10.2	10.75	1091	16.7	50	47	15.5	33.4	13.4	6.4	6	3	0.7	2016-03-08 07:38:35
3	30357297	12	f	Bl6N/FVB	Wdr45	wt	23.12.2014	486	8.7	10.01	834	16.2	48.1	48	16.2	33.7	13	6.2	5.4	1.9	0.51	2016-03-08 07:02:13
7	30357341	72	f	Bl6N/FVB	Wdr45	wt	26.12.2014	490	5.7	9.93	1177	15.6	47.5	48	15.7	32.8	12.9	6.2	5.4	1.8	0.72	2016-03-08 07:31:14
12	30357330	57	f	Bl6N/FVB	Wdr45	wt	25.12.2014	484	9.7	9.86	999	14.9	45.8	47	15.1	32.5	13.2	6.1	5.4	1.9	0.61	2016-03-08 07:26:52
14	30357342	73	f	Bl6N/FVB	Wdr45	wt	26.12.2014	490	33.1	10.44	77	16.5	50.7	49	15.8	32.5	14.6					2016-03-08 07:34:53
19	30357357	88	f	Bl6N/FVB	Wdr45	wt	29.12.2014	487	3.8	11.93	1240	17.2	51.8	43	14.4	33.2	13.8	6.2	5.3	2.2	0.77	2016-03-08 07:38:59
23	30357368	14	f	Bl6N/FVB	Wdr45	wt	31.12.2014	485	4.4	11.12	860	17.5	53	48	15.7	33	13.1	6.1	5.5	1.7	0.52	2016-03-08 07:42:06
28	30357288	99	f	Bl6N/FVB	Wdr45	wt	22.12.2014	486	3.6	9.31	968	15.4	44.4	48	16.5	34.7	13.5	6.7	6.2	4.1	0.65	2016-03-08 06:56:47
30	30357290	3	f	Bl6N/FVB	Wdr45	wt	22.12.2014	486	14.1	10.48	1047	16.3	50.6	48	15.6	32.2	13.9	6.7	6.3	3.9	0.7	2016-03-08 06:59:04
36	30357298	13	f	Bl6N/FVB	Wdr45	wt	23.12.2014	486	9.7	10.42	593	17.1	51.1	49	16.4	33.5	13.1	6.3	5.6	2.6	0.38	2016-03-08 07:02:28
40	30357291	5	f	Bl6N/FVB	Wdr45	wt	22.12.2014	486	14.2	10.73	1032	16.8	49.8	46	15.7	33.7	12.5	6.2	5.5	2.8	0.64	2016-03-08 07:02:00
44	30357334	65	f	Bl6N/FVB	Wdr45	wt	25.12.2014	484	4.8	10.52	685	15.4	48.5	46	14.6	31.8	12.8	7	6.6	4.9	0.48	2016-03-08 07:31:02
61	30357367	13	f	Bl6N/FVB	Wdr45	wt	31.12.2014	485	5.5	10.72	938	16.6	49.5	46	15.5	33.5	13.3	6.3	5.5	2.5	0.59	2016-03-08 07:41:51
64	30357289	2	f	Bl6N/FVB	Wdr45	wt	22.12.2014	486	6.5	10.49	886	16.1	49.3	47	15.3	32.7	14.5	6.4	5.8	2.8	0.57	2016-03-08 06:58:02
70	30357358	91	f	Bl6N/FVB	Wdr45	wt	29.12.2014	479	15.8	11	974	16.2	50	46	14.7	32.4	13.4	6.5	5.9	3	0.63	2016-03-08 06:59:14
73	30357369	15	f	Bl6N/FVB	Wdr45	wt	31.12.2014	485	7	10.05	946	16.7	48.2	48	16.6	34.6	13	6.3	5.4	2.8	0.59	2016-03-08 07:45:18
4	30357303	18	m	Bl6N/FVB	Wdr45	hemi	24.12.2014	485	6.7	11.69	1337	17.4	53.8	46	14.9	32.3	13.8	6.2	5.3	2.2	0.83	2016-03-01 07:43:15
6	30357350	81	m	Bl6N/FVB	Wdr45	hemi	23.12.2014	493	12.6	10.49	1278	14.9	46.5	44	14.2	32	14.2	6.4	5.5	3	0.81	2016-03-01 08:08:30
10	30357300	15	m	Bl6N/FVB	Wdr45	hemi	24.12.2014	485	19.4	11.71	1204	17.5	54	46	14.9	32.4	13.9	6.6	5.8	4.5	0.8	2016-03-01 07:42:51
13	30357343	74	m	Bl6N/FVB	Wdr45	hemi	27.12.2014	479	20.5	10.9	1335	17.2	52	48	15.8	33.1	13.9	6	5.1	1.9	0.8	2016-03-01 08:03:14
15	30357353	78	m	Bl6N/FVB	Wdr45	hemi	23.12.2014	493	18.3	10.72	1386	16.2	50	47	15.1	32.4	14.6	6.4	5.5	3	0.88	2016-03-01 08:10:00
29	30357285	96	m	Bl6N/FVB	Wdr45	hemi	22.12.2014	487	11	11.02	1135	17.2	52.2	47	15.6	33	14.1	6.2	5.6	2.3	0.71	2016-03-01 07:23:59
35	30357311	26	m	Bl6N/FVB	Wdr45	hemi	24.12.2014	482	6.7	11.41	1151	17.2	51.4	45	15.1	33.5	14.5	6.3	5.5	3	0.72	2016-03-01 07:51:02
43	30357348	79	m	Bl6N/FVB	Wdr45	hemi	23.12.2014	493	12.5	11.32	1163	16.9	50.2	44	14.9	33.7	14.1	6.5	5.6	3.7	0.76	2016-03-01 08:07:54
50	30357351	82	m	Bl6N/FVB	Wdr45	hemi	23.12.2014	493	10.5	10.76	1348	16.5	50.2	47	15.3	32.9	13	6.2	5.4	2.2	0.84	2016-03-01 08:13:16
54	30357344	75	m	Bl6N/FVB	Wdr45	hemi	27.12.2014	479	22.1	13	1577	19	56.8	44	14.6	33.5	13.9	6.2	5.5	2.5	0.97	2016-03-01 08:04:00
59	30357304	19	m	Bl6N/FVB	Wdr45	hemi	24.12.2014	482	13.3	10.66	1243	16.2	49.3	46	15.2	32.9	14.2	6.4	5.8	3	0.8	2016-03-01 07:43:38
60	30357352	80	m	Bl6N/FVB	Wdr45	hemi	23.12.2014	437	18.2	12.15	1003	18.3	55.7	46	15.1	32.9	14.7	6.6	5.7	3.5	0.66	2016-03-01 08:15:16
67	30357299	14	m	Bl6N/FVB	Wdr45	hemi	24.12.2014	485	9.8	12.6	1167	19.7	57.6	46	15.6	34.2	13.9	6.4	5.7	3.2	0.75	2016-03-01 07:34:37
71	30357310	25	m	Bl6N/FVB	Wdr45	hemi	24.12.2014	482	8.7	11.7	952	18.2	54.4	47	15.6	33.5	14.8	6.5	5.8	3.7	0.62	2016-03-01 07:42:12
5	30357293	7	m	Bl6N/FVB	Wdr45	wt	23.12.2014	486	12.3	10.46	1122	15.3	47.9	46	14.6	31.9	13.4	6.3	5.5	3	0.71	2016-03-01 07:24:20
8	30357316	31	m	Bl6N/FVB	Wdr45	wt	24.12.2014	482	4.7	10.55	1293	16.1	48.2	46	15.3	33.4	12.7	6.5	6	3.7	0.85	2016-03-01 07:51:46
17	30357338	69	m	Bl6N/FVB	Wdr45	wt	26.12.2014	490	4.2	10.72	1360	16.6	49.6	46	15.5	33.5	14	6.2	5.5	2.3	0.84	2016-03-01 07:59:52
20	30357335	66	m	Bl6N/FVB	Wdr45	wt	26.12.2014	490	5	10.51	1338	15.8	47.7	45	15	33.1	14.1	6.3	5.6	2.5	0.84	2016-03-01 07:59:11
26	30357340	71	m	Bl6N/FVB	Wdr45	wt	26.12.2014	490	6.5	12.61	1319	19.9	58.9	47	15.8	33.8	13.1	6.3	5.5	3.1	0.83	2016-03-01 08:03:36
31	30357339	70	m	Bl6N/FVB	Wdr45	wt	26.12.2014	490	4	10.9	1128	16.8	50.1	46	15.4	33.5	14.3	6.7	6.2	4.2	0.76	2016-03-01 08:02:45
41	30357284	95	m	Bl6N/FVB	Wdr45	wt	22.12.2014	487	14.6	9.94	1039	14.8	46.2	47	14.9	32	14.7	7	6.2	7.6	0.73	2016-03-01 07:23:38
42	30357317	32	m	Bl6N/FVB	Wdr45	wt	24.12.2014	482	7.8	10.24	1405	15.8	47.5	46	15.4	33.3	12.7	6.6	5.9	4.1	0.93	2016-03-01 07:51:24
45	30357294	8	m	Bl6N/FVB	Wdr45	wt	23.12.2014	486	12.5	10.58	1080	16.5	50.1	47	15.6	32.9	14.1	6.5	5.6	4.3	0.7	2016-03-01 07:34:17
49	30357292	6	m	Bl6N/FVB	Wdr45	wt	23.12.2014	486	16.1	10.15	1200	16.3	47.1	46	16.1	34.6	13.3	6.5	5.6	4.1	0.77	2016-03-01 07:23:12
51	30357336	67	m	Bl6N/FVB	Wdr45	wt	26.12.2014	490	8	13.16	1616	19.5	59.7	45	14.8	32.7	14.5	6.3	5.4	2.9	1.02	2016-03-01 07:59:34
52	30357315	30	m	Bl6N/FVB	Wdr45	wt	24.12.2014	482	10.2	10.08	1184	16.1	46.6	46	16	34.5	13.1	6.5	5.9	3.7	0.77	2016-03-01 07:52:06
55	30357361	94	m	Bl6N/FVB	Wdr45	wt	29.12.2014	487	9.1	10.45	1884	15.5	46.8	45	14.8	33.1	13.6	6.2	5.5	2.9	1.17	2016-03-01 08:16:01
68	30357295	9	m	Bl6N/FVB	Wdr45	wt	23.12.2014	483	11.4	10.58	1241	16.1	47.9	45	15.2	33.6	13.7	6.3	5.5	3.3	0.78	2016-03-01 07:33:45
69	30357296	10	m	Bl6N/FVB	Wdr45	wt	23.12.2014	483	11.1	10.6	1319	16.4	50.2	47	15.5	32.7	13	6.1	5.4	1.9	0.8	2016-03-01 07:33:22
								age	WBC	RBC	PLT	HGB	HCT	MCV	MCH	MCHC	RDW	MPV	PDW	PLCR	PCT
							Means	days	10³/mm³	Mio/mm³	10³/mm³	g/dl	percent	fl	pg	g/dl	percent	fl	fL	%	%
							Female Wdr45 +/+	485.667	9.77333	10.4673	883.733	16.3	49.22	47.1333	15.5867	33.12	13.3733	6.37143	5.7	2.77857	0.597143
							Female Wdr45 +/-	486.4	7.02667	10.1787	841.867	15.8267	47.2133	46.4	15.56	33.5	13.6733	6.53333	5.91333	3.5	0.545333
							Female Wdr45 -/-	486.857	6.20714	10.1321	904.429	15.8357	48.0429	47.6429	15.65	32.9786	13.8143	6.55	5.95714	3.68571	0.587857
							Male Wdr45 +/y	486.267	9.16667	10.7687	1301.87	16.5	49.6333	46	15.3267	33.24	13.62	6.42	5.68667	3.57333	0.833333
							Male Wdr45 -/y	482.5	13.5929	11.4379	1234.21	17.3143	52.4357	45.9286	15.1357	33.0214	14.1143	6.35	5.55714	2.97857	0.782143
								age	WBC	RBC	PLT	HGB	HCT	MCV	MCH	MCHC	RDW	MPV	PDW	PLCR	PCT
							Standard deviation	days	10³/mm³	Mio/mm³	10³/mm³	g/dl	percent	fl	pg	g/dl	percent	fl	fL	%	%
							Female Wdr45 +/+	2.46757	7.30566	0.598258	267.683	0.70993	2.16493	1.49963	0.657132	0.80928	0.579041	0.254751	0.389138	0.91275	0.0988092
							Female Wdr45 +/-	3.59258	3.00432	0.657752	177.394	1.20414	2.96578	1.2	0.700286	0.829458	0.825806	0.402768	0.542668	2.18144	0.104554
							Female Wdr45 -/-	3.75798	2.04292	0.661515	169.663	0.802324	2.54803	1.49318	0.657647	0.879268	0.519419	0.462524	0.624173	2.51619	0.0954073
							Male Wdr45 +/y	3.12979	3.71782	0.870363	210.147	1.35401	3.99794	0.730297	0.432769	0.735572	0.620967	0.222711	0.267997	1.28658	0.120812
							Male Wdr45 -/y	13.5633	4.99349	0.730031	155.053	1.18071	3.01013	1.22266	0.418513	0.593029	0.442165	0.167971	0.195354	0.694034	0.086204
							T-Test Mut vs WT	age	WBC	RBC	PLT	HGB	HCT	MCV	MCH	MCHC	RDW	MPV	PDW	PLCR	PCT
							Female Wdr45 +/-	0.534737	0.209137	0.234687	0.630051	0.218013	0.0512763	0.164701	0.917992	0.230071	0.276284	0.220763	0.248916	0.270444	0.196693
							Female Wdr45 -/-	0.344845	0.0981565	0.180066	0.811086	0.124447	0.208988	0.384484	0.804395	0.667906	0.046611	0.236755	0.22083	0.239032	0.809338
							Male Wdr45 -/y	0.344623	0.0158386	0.0390732	0.347782	0.106827	0.048892	0.856903	0.254099	0.401457	0.0243092	0.362933	0.161376	0.145555	0.214172
							Wilcoxon Rank Sum Test vs WT
							Female Wdr45 -/-		0.265	0.425	0.924	0.142	0.326	0.629	0.923	0.788	0.03	0.218	0.123	0.181	0.777
							Male Wdr45 -/y		0.024	0.003	0.583	0.018	0.012	0.94	0.393	0.442	0.046	0.534	0.41	0.203	0.37
